# Supplementary material for: Enhanced High-Fructose Corn Syrup Production: Immobilizing Serratia marcescens Glucose Isomerase on MOF (Co)-525 Reduces Co2+ Dependency in Glucose Isomerization to Fructose
Source: Foods. 2024 Feb 8;13(4):527. doi: 10.3390/foods13040527 (PMC10888103; doi:10.3390/foods13040527)
Supplement: Supplementary file 1 [file foods-13-00527-s001.zip]

Archive with 1 entries (1 files):
- foods-2846444-supplementary.pdf
